# Supplementary material for: Evaluating synergistic versus additive effects of the triplet regimen in metastatic castration-sensitive prostate cancer: a modeling analysis
Source: Jpn J Clin Oncol. 2025 Dec 31;56(3):366–8. doi: 10.1093/jjco/hyaf211 (PMC13017750; doi:10.1093/jjco/hyaf211)
Supplement: Table1_hyaf211 [file table1_hyaf211.xlsx]

## Sheet: Sheet1
	Supplementary Table 1. Baseline characteristics of patients in the ARASENS and ARANOTE trials
	Characteristic	ARASENS Trial1		ARANOTE Trial2
		Darolutamide+ADT+Docetaxel (n = 651)	Placebo+ADT+Docetaxel (n = 654)	Darorutamide+ADT (n = 446)	Placebo+ADT (n = 223)
	Median age (range), year	67 (41-89)	67 (42–86)	70 (43-93)	70 (45-91)
	ECOG performance status, n (%)
	0	466 (71.6)	462 (70.6)	235 (52.7)	98 (43.9)
	1	185 (28.4)	190 (29.1)	199 (44.6)	117 (52.5)
	2	NA	NA	12 (2.7)	8 (3.6)
	Gleason score at initial diagnosis, n (%)
	< 8	122 (18.7)	118 (18.0)	122 (27.4)	67 (30.0)
	≥ 8	505 (77.6)	516 (78.9)	311 (69.7)	146 (65.5)
	Data missing	24 (3.7)	20 (3.1)	13 (2.9)	10 (4.5)
	Metasatasis stage at initial diagnosis, n (%)
	De novo3	558 (85.7)	566 (86.5)	317 (71.1)	168 (75.3)
	Recurrent	86 (13.2)	82 (12.5)	100 (22.4)	45 (20.2)
	Unknown	7 (1.1)	6 (0.9)	29 (6.5)	10 (4.5)
	Disease volume, n (%)
	High volume	497 (76.3)	508 (77.5)	315 (70.6)	157 (70.4)
	Low volume	154 (23.7)	146 (22.5)	131 (29.4)	66 (29.6)
	Median PSA level at baseline, range, ng/mL	30.3 (0.0–9219.0)	24.2 (0.0–11,947.0)	21.4 (0.02-15.915)	21.2 (0.02-8.533)
	Median ALP level at baseline, range, U/L	148 (40–4885)	140 (36–7680)	132.7 (34-4286)	147.0 (36-3764)
	1Data for the overall population were derived from the primary publication [5]. Data for disease volume subgroups were derived from the prespecified subgroup analysis [9].
	2Data from the ARANOTE trial [6].
	3Patients reported as M1 at initial diagnosis in the ARANOTE trial were categorized as having de novo metastatic disease.
	Abbreviations: ADT, androgen deprivation therapy; ECOG PS, Eastern Cooperative Oncology Group performance status; PSA, prostate-specific antigen; ALP, alkaline
	phosphatase; NA, not applicable.
